# Supplementary material for: Validation of a claims-based algorithm identifying eligible study subjects in the ADAPTABLE pragmatic clinical trial
Source: Contemp Clin Trials Commun. 2018 Nov 10;12:154–60. doi: 10.1016/j.conctc.2018.11.001 (PMC6240793; doi:10.1016/j.conctc.2018.11.001)
Supplement: Data Profile [file mmc1.xml]

<?xml version="1.0" encoding="UTF-8" standalone="no"?><data:data><datasets><author>efishman@healthcore.com</author><type>0</type><dataset><value>1</value><reason>The authors do not have permission to share data</reason><comments/></dataset></datasets></data:data>
